# Supplementary material for: Tick-Borne Encephalitis Virus Antibodies in Roe Deer, the Netherlands
Source: Emerg Infect Dis. 2019 Feb;25(2):342–5. doi: 10.3201/eid2502.181386 (PMC6346459; doi:10.3201/eid2502.181386)
Supplement: Supplementary file 1 — Appendix 1. Roe deer used in the study of tick-borne encephalitis virus, the Netherlands. [file 18-1386-Techapp-s1.xlsx]

## Sheet: tbe
Appendix 1 Table. Roe deer used in the study of tick-borne encephalitis virus, the Netherlands
Year	Id	Crossref1	AgeCategory	Gender	NutritionalCondition	TBEResult	Haard
2010	1	2010_16	Mature	Female	Poor	negative	0
2010	2	2010_19	Immature	Female	Moderate	negative	0
2010	3	2010_25	Juvenile	Female	Moderate	negative	0
2010	4	2010_27	Juvenile	Female	Moderate	negative	0
2010	5	2010_28	Mature	Female	Moderate	negative	0
2010	6	2010_29	Juvenile	Female	Poor	negative	0
2010	7	2010_33	Juvenile	Male	Moderate	negative	0
2010	8	2010_36	Juvenile	Female	Moderate	negative	0
2010	9	2010_37	Juvenile	Female	Moderate	negative	0
2010	10	2010_39	Juvenile	Female	Moderate	negative	0
2010	11	2010_43	Juvenile	Female	Moderate	negative	0
2010	12	2010_44	Juvenile	Male	Moderate	negative	0
2010	13	2010_45	Immature	Female	Moderate	negative	0
2010	14	2010_46	Juvenile	Female	Moderate	negative	0
2010	15	2010_47	Mature	Female	Good	negative	0
2010	16	2010_48	NA	Female	Moderate	negative	0
2010	17	2010_50	Mature	Female	Good	negative	0
2010	18	2010_51	Mature	Female	Moderate	negative	0
2010	19	2010_52	NA	Female	Moderate	negative	0
2010	20	2010_53	Juvenile	Female	Moderate	negative	0
2010	21	2010_54	Juvenile	Female	Moderate	negative	0
2010	22	2010_55	Juvenile	Female	Moderate	negative	0
2010	23	2010_57	Immature	Female	Moderate	negative	0
2010	24	2010_58	Mature	Female	Good	negative	0
2010	25	2010_60	Immature	Female	Moderate	negative	0
2010	26	2010_61	Juvenile	Male	Poor	negative	0
2010	27	2010_62	Immature	Female	Moderate	negative	0
2010	28	2010_63	Mature	Female	Moderate	negative	0
2010	29	2010_65	Mature	Female	Good	negative	0
2010	30	2010_70	Juvenile	Male	Moderate	negative	0
2010	31	2010_71	Mature	Female	Moderate	negative	0
2010	32	2010_72	Mature	Female	Moderate	negative	0
2010	33	2010_73	Mature	Female	Moderate	negative	0
2010	34	2010_74	Juvenile	Female	Moderate	negative	0
2010	35	2010_76	Mature	Female	Moderate	negative	0
2010	36	2010_79	Mature	Female	Moderate	negative	0
2010	37	2010_81	Mature	Female	Moderate	negative	0
2010	38	2010_82	Mature	Female	Moderate	negative	0
2010	39	2010_85	Juvenile	Female	Moderate	negative	0
2010	40	2010_88	Juvenile	Male	NA	negative	0
2010	41	2010_89	Mature	Female	NA	negative	0
2010	42	2010_90	Mature	Female	Good	negative	0
2010	43	2010_92	Mature	Female	Moderate	negative	0
2010	44	2010_93	Juvenile	Female	Moderate	negative	0
2010	45	2010_94	Juvenile	Female	Moderate	negative	0
2010	46	2010_95	Juvenile	Female	Moderate	negative	0
2010	47	2010_96	Immature	Female	Moderate	negative	0
2010	48	2010_97	Mature	Female	Moderate	negative	0
2010	49	2010_98	Juvenile	Female	Moderate	negative	0
2010	50	2010_100	Juvenile	Female	Moderate	negative	0
2010	51	2010_102	Juvenile	Female	Moderate	negative	0
2010	52	2010_103	Juvenile	Male	NA	negative	0
2010	53	2010_104	Mature	Female	Moderate	negative	0
2010	54	2010_105	Immature	Female	Moderate	negative	0
2010	55	2010_106	Mature	Female	Good	negative	0
2010	56	2010_107	Mature	Female	Moderate	negative	0
2010	57	2010_111	Juvenile	Female	Moderate	negative	0
2010	58	2010_112	Juvenile	Male	Moderate	negative	0
2010	59	2010_114	Mature	Female	Moderate	negative	0
2010	60	2010_115	Immature	Female	Poor	negative	0
2010	61	2010_116	Mature	Female	Moderate	negative	0
2010	62	2010_117	Mature	Female	Poor	negative	0
2010	63	2010_118	Juvenile	Female	Moderate	negative	0
2010	64	2010_119	Immature	Male	Moderate	negative	0
2010	65	2010_120	Mature	Female	Moderate	negative	0
2010	66	2010_121	Mature	Female	Moderate	negative	0
2010	67	2010_122	Juvenile	Male	Moderate	negative	0
2010	68	2010_124	Mature	Female	Moderate	negative	0
2010	69	2010_125	Juvenile	Female	Moderate	negative	0
2010	70	2010_126	Mature	Female	Moderate	positive	11
2010	71	2010_127	Juvenile	Male	Moderate	negative	0
2010	72	2010_131	Mature	Female	Good	negative	0
2010	73	2010_132	Immature	Female	Moderate	negative	0
2010	74	2010_133	Mature	Female	Moderate	negative	0
2010	75	2010_135	Juvenile	Female	Moderate	negative	0
2010	76	2010_136	Mature	Female	Moderate	negative	0
2010	77	2010_138	Mature	Female	NA	negative	0
2010	78	2010_139	Immature	Female	Moderate	negative	0
2010	79	2010_141	Juvenile	Female	Moderate	negative	0
2010	80	2010_142	Mature	Female	Moderate	negative	0
2010	81	2010_143	Juvenile	Female	Moderate	negative	0
2010	82	2010_144	Juvenile	Female	Moderate	negative	0
2010	83	2010_146	Mature	Female	Good	negative	0
2010	84	2010_148	Juvenile	Female	Moderate	positive	1
2010	85	2010_153	Juvenile	Female	Moderate	negative	0
2010	86	2010_154	Mature	Female	Moderate	negative	0
2010	87	2010_155	Juvenile	Female	Moderate	negative	0
2010	88	2010_156	Mature	Female	Moderate	negative	0
2010	89	2010_157	Juvenile	Female	Moderate	negative	0
2010	90	2010_158	Mature	Female	Poor	negative	0
2010	91	2010_159	Immature	Female	Poor	negative	0
2010	92	2010_160	Juvenile	Female	Poor	negative	0
2010	93	2010_161	Mature	Female	Moderate	negative	0
2010	94	2010_163	Juvenile	Female	Moderate	negative	0
2010	95	2010_164	Immature	Female	Poor	negative	0
2010	96	2010_165	Juvenile	Female	Moderate	negative	0
2010	97	2010_166	Mature	Female	Moderate	negative	0
2010	98	2010_167	Mature	Female	Good	negative	0
2010	99	2010_169	Immature	Female	Moderate	negative	0
2010	100	2010_170	Mature	Female	Good	negative	0
2010	101	2010_171	Juvenile	Female	Moderate	negative	0
2010	102	2010_172	Juvenile	Female	Moderate	negative	0
2010	103	2010_174	Mature	Female	Moderate	negative	0
2010	104	2010_175	Mature	Female	Moderate	negative	0
2010	105	2010_176	Juvenile	Female	Moderate	negative	0
2010	106	2010_177	Mature	Female	Moderate	negative	0
2010	107	2010_179	Juvenile	Female	Moderate	negative	0
2010	108	2010_181	Mature	Female	Good	negative	0
2010	109	2010_183	Immature	Female	Moderate	negative	0
2010	110	2010_185	Mature	Female	Poor	negative	0
2010	111	2010_187	Juvenile	Female	Poor	negative	0
2010	112	2010_188	Mature	Female	Moderate	negative	0
2010	113	2010_189	Immature	Female	Moderate	negative	0
2010	114	2010_191	Mature	Female	Moderate	negative	0
2010	115	2010_193	Juvenile	Female	Poor	negative	0
2010	116	2010_194	NA	Female	Moderate	negative	0
2010	117	2010_195	Immature	Female	Moderate	negative	0
2010	118	2010_196	Immature	Female	Moderate	negative	0
2010	119	2010_197	Mature	Female	Moderate	negative	0
2010	120	2010_199	Juvenile	Female	Moderate	negative	0
2010	121	2010_202	Juvenile	Male	Moderate	negative	0
2010	122	2010_204	Mature	Female	Moderate	negative	0
2010	123	2010_205	Immature	Male	Poor	negative	0
2010	124	2010_206	Juvenile	Female	Moderate	negative	0
2010	125	2010_207	Juvenile	Male	Good	negative	0
2010	126	2010_208	Juvenile	Female	Poor	negative	0
2010	127	2010_212	Juvenile	Female	Moderate	negative	0
2010	128	2010_213	Immature	Male	Moderate	negative	0
2010	129	2010_215	Immature	Female	Moderate	negative	0
2010	130	2010_216	Immature	Female	Moderate	negative	0
2010	131	2010_217	Immature	Female	Good	negative	0
2010	132	2010_218	Juvenile	Female	Poor	negative	0
2010	133	2010_219	Juvenile	Female	Moderate	negative	0
2010	134	2010_221	Juvenile	Female	Poor	negative	0
2010	135	2010_224	Juvenile	Female	Moderate	negative	0
2010	136	2010_225	Mature	Female	Moderate	negative	0
2010	137	2010_226	Mature	Female	Moderate	negative	0
2010	138	2010_228	Mature	Female	Good	negative	0
2010	139	2010_230	Juvenile	Male	Moderate	negative	0
2010	140	2010_231	Immature	Female	Moderate	negative	0
2010	141	2010_232	Mature	Female	Moderate	negative	0
2010	142	2010_233	Juvenile	Female	Moderate	negative	0
2010	143	2010_234	Juvenile	Female	Moderate	negative	0
2010	144	2010_235	Immature	Female	Moderate	negative	0
2010	145	2010_236	Juvenile	Female	Moderate	negative	0
2010	146	2010_237	Juvenile	Female	Good	negative	0
2010	147	2010_241	Immature	Female	Moderate	negative	0
2010	148	2010_242	Immature	Female	Moderate	negative	0
2010	149	2010_243	Juvenile	Male	Poor	negative	0
2010	150	2010_246	Immature	Male	Moderate	negative	0
2010	151	2010_248	Juvenile	Female	Moderate	negative	0
2010	152	2010_249	Immature	Female	Moderate	negative	0
2010	153	2010_250	Mature	Female	Good	negative	0
2010	154	2010_251	Mature	Female	Moderate	negative	0
2010	155	2010_252	Juvenile	Female	Moderate	negative	0
2010	156	2010_253	Mature	Female	Moderate	negative	0
2010	157	2010_255	Mature	Female	Moderate	negative	0
2010	158	2010_256	Mature	Female	Moderate	negative	0
2010	159	2010_259	Mature	Female	Good	negative	0
2010	160	2010_262	Mature	Female	Moderate	negative	0
2010	161	2010_263	Juvenile	Female	Moderate	negative	0
2010	162	2010_264	Immature	Female	Moderate	negative	0
2010	163	2010_265	Juvenile	Female	Moderate	negative	0
2010	164	2010_266	Mature	Female	Moderate	negative	0
2010	165	2010_267	Juvenile	Male	NA	negative	0
2010	166	2010_268	Mature	Female	Poor	negative	0
2010	167	2010_270	Mature	Female	Moderate	negative	0
2010	168	2010_271	Juvenile	Female	Moderate	negative	0
2010	169	2010_272	Mature	Female	Moderate	negative	0
2010	170	2010_274	Immature	Female	Moderate	negative	0
2010	171	2010_275	Juvenile	Male	Moderate	negative	0
2010	172	2010_276	Juvenile	Female	Moderate	negative	0
2010	173	2010_278	Juvenile	Female	Moderate	negative	0
2010	174	2010_279	Mature	Female	Moderate	negative	0
2010	175	2010_282	Juvenile	Male	Moderate	negative	0
2010	176	2010_284	Immature	Female	Moderate	negative	0
2010	177	2010_290	Immature	Female	Moderate	negative	0
2010	178	2010_291	Mature	Male	Moderate	negative	0
2010	179	2010_293	Mature	Female	Moderate	negative	0
2010	180	2010_295	Immature	Female	Moderate	negative	0
2010	181	2010_296	Juvenile	Female	Moderate	negative	0
2010	182	2010_297	Juvenile	Female	Moderate	negative	0
2010	183	2010_299	Juvenile	Female	Moderate	negative	0
2010	184	2010_300	Immature	Female	Moderate	negative	0
2010	185	2010_301	Juvenile	Male	Moderate	negative	0
2010	186	2010_302	Juvenile	Female	Poor	negative	0
2010	187	2010_305	Immature	Female	Moderate	negative	0
2010	188	2010_306	Mature	Female	Moderate	negative	0
2010	189	2010_309	Immature	Female	Moderate	positive	1
2010	190	2010_310	Immature	Male	Moderate	negative	0
2010	191	2010_313	Juvenile	Female	Moderate	negative	0
2010	192	2010_316	Immature	Female	Poor	negative	0
2010	193	2010_317	Juvenile	Male	Moderate	negative	0
2010	194	2010_318	Immature	Male	Moderate	negative	0
2010	195	2010_319	Juvenile	Female	Moderate	negative	0
2010	196	2010_320	Mature	Female	Moderate	negative	0
2010	197	2010_321	Juvenile	Male	Moderate	negative	0
2010	198	2010_322	NA	Female	Moderate	negative	0
2010	199	2010_323	Mature	Female	Poor	negative	0
2010	200	2010_324	Juvenile	Male	Moderate	negative	0
2010	201	2010_328	Mature	Female	Moderate	negative	0
2010	202	2010_332	Juvenile	Female	Poor	negative	0
2010	203	2010_333	Immature	Female	Poor	negative	0
2010	204	2010_334	Immature	Female	Moderate	negative	0
2010	205	2010_335	Juvenile	Female	Moderate	negative	0
2010	206	2010_336	Juvenile	Male	Moderate	negative	0
2010	207	2010_337	Mature	Female	Good	negative	0
2010	208	2010_339	Juvenile	Female	Poor	negative	0
2010	209	2010_340	Mature	Female	Moderate	negative	0
2010	210	2010_342	Juvenile	Female	Moderate	negative	0
2010	211	2010_343	Juvenile	Female	Moderate	negative	0
2010	212	2010_344	Mature	Female	Poor	negative	0
2010	213	2010_346	Juvenile	Male	Poor	negative	0
2010	214	2010_347	Immature	Female	Moderate	positive	1
2010	215	2010_348	Immature	Female	Good	negative	0
2010	216	2010_349	Juvenile	Female	Moderate	negative	0
2010	217	2010_350	Juvenile	Female	Moderate	negative	0
2010	218	2010_353	Juvenile	Female	Moderate	negative	0
2010	219	2010_354	Mature	Female	Moderate	negative	0
2010	220	2010_355	Juvenile	Female	Moderate	negative	0
2010	221	2010_360	Juvenile	Female	Moderate	negative	0
2010	222	2010_361	Immature	Female	Moderate	negative	0
2010	223	2010_363	Mature	Female	Poor	negative	0
2010	224	2010_365	Mature	Male	Moderate	negative	0
2010	225	2010_366	Mature	Male	Moderate	negative	0
2010	226	2010_368	Mature	Male	Moderate	negative	0
2010	227	2010_369	Mature	Male	Moderate	negative	0
2010	228	2010_370	Juvenile	Male	Moderate	negative	0
2010	229	2010_372	Mature	Male	Good	negative	0
2010	230	2010_374	Mature	Male	Moderate	negative	0
2010	231	2010_375	Mature	Male	Moderate	negative	0
2010	232	2010_376	Mature	Male	Moderate	negative	0
2010	233	2010_377	Mature	Male	Moderate	negative	0
2010	234	2010_378	Mature	Male	Moderate	negative	0
2010	235	2010_379	Immature	Male	Moderate	negative	0
2010	236	2010_380	Immature	Male	Poor	negative	0
2010	237	2010_381	Mature	Male	Moderate	negative	0
2010	238	2010_383	Juvenile	Male	Moderate	negative	0
2010	239	2010_385	Immature	Male	Moderate	negative	0
2010	240	2010_386	Mature	Male	Moderate	negative	0
2010	241	2010_388	Immature	Male	Poor	negative	0
2010	242	2010_389	Immature	Male	Moderate	negative	0
2010	243	2010_390	Mature	Male	Moderate	negative	0
2010	244	2010_393	Mature	Male	Moderate	negative	0
2010	245	2010_394	Mature	Male	Moderate	negative	0
2010	246	2010_396	Mature	Male	Moderate	negative	0
2010	247	2010_399	Mature	Male	Poor	negative	0
2010	248	2010_400	Immature	Male	Moderate	negative	0
2010	249	2010_401	Mature	Male	NA	negative	0
2010	250	2010_402	Mature	Male	Moderate	negative	0
2010	251	2010_403	Immature	Male	Moderate	negative	0
2010	252	2010_406	Mature	Male	Moderate	negative	0
2010	253	2010_407	Immature	Male	Moderate	negative	0
2010	254	2010_408	Mature	Male	Moderate	negative	0
2010	255	2010_426	Mature	Male	Moderate	negative	0
2010	256	2010_428	Immature	Male	Moderate	negative	0
2010	257	2010_430	Mature	Male	Moderate	negative	0
2010	258	2010_431	Immature	Male	Good	negative	0
2010	259	2010_432	Immature	Male	NA	negative	0
2010	260	2010_434	Mature	Male	Moderate	negative	0
2010	261	2010_436	Mature	Male	Moderate	negative	0
2010	262	2010_437	Immature	Male	Moderate	positive	1
2010	263	2010_438	Mature	Male	Good	negative	0
2010	264	2010_439	Mature	Male	Moderate	negative	0
2010	265	2010_440	Mature	Male	Moderate	negative	0
2010	266	2010_441	Mature	Male	Good	negative	0
2010	267	2010_442	Mature	Male	Moderate	negative	0
2010	268	2010_443	Immature	Male	Moderate	negative	0
2010	269	2010_444	Mature	Male	Good	negative	0
2010	270	2010_445	Mature	Male	Moderate	negative	0
2010	271	2010_447	Juvenile	Male	Moderate	negative	0
2010	272	2010_448	Immature	Male	Moderate	negative	0
2010	273	2010_451	Mature	Male	Moderate	negative	0
2010	274	2010_452	Mature	Male	Poor	negative	0
2010	275	2010_453	Mature	Male	Moderate	negative	0
2010	276	2010_456	Immature	Male	Moderate	negative	0
2010	277	2010_458	Mature	Male	Moderate	negative	0
2010	278	2010_459	Immature	Male	Moderate	negative	0
2010	279	2010_462	Mature	Male	NA	negative	0
2010	280	2010_463	Immature	Male	Moderate	negative	0
2010	281	2010_464	Mature	Male	Moderate	negative	0
2010	282	2010_465	Mature	Male	Moderate	negative	0
2010	283	2010_466	Immature	Male	Moderate	negative	0
2010	284	2010_467	Immature	Male	Moderate	negative	0
2010	285	2010_468	Mature	Male	Moderate	positive	1
2010	286	2010_469	Immature	Male	Moderate	negative	0
2010	287	2010_470	Mature	Male	Moderate	negative	0
2010	288	2010_471	Mature	Male	Moderate	negative	0
2010	289	2010_473	Mature	Male	Moderate	negative	0
2010	290	2010_474	Immature	Male	Moderate	negative	0
2010	291	2010_475	Mature	Male	Moderate	negative	0
2010	292	2010_476	Mature	Male	Moderate	negative	0
2010	293	2010_477	Immature	Male	Moderate	negative	0
2010	294	2010_478	Immature	Male	Moderate	negative	0
2010	295	2010_480	Mature	Male	Moderate	negative	0
2010	296	2010_481	Immature	Male	Moderate	negative	0
2010	297	2010_482	Mature	Male	Moderate	negative	0
2017	298	2017_1	Mature	Female	Moderate	positive	2
2017	299	2017_2	Juvenile	Female	Moderate	negative	0
2017	300	2017_3	Juvenile	Female	Moderate	negative	0
2017	301	2017_4	Immature	Female	Moderate	negative	0
2017	302	2017_5	Juvenile	Male	Moderate	negative	0
2017	303	2017_6	Mature	Female	Moderate	negative	0
2017	304	2017_7	Juvenile	Female	Moderate	negative	0
2017	305	2017_8	Juvenile	Female	Good	negative	0
2017	306	2017_9	Juvenile	Female	Moderate	negative	0
2017	307	2017_10	Juvenile	Female	Moderate	negative	0
2017	308	2017_11	Mature	Female	Moderate	negative	0
2017	309	2017_12	Immature	Female	Moderate	negative	0
2017	310	2017_13	Juvenile	Female	Moderate	negative	0
2017	311	2017_15	Mature	Female	Moderate	negative	0
2017	312	2017_16	Mature	Female	Poor	negative	0
2017	313	2017_17	Immature	Female	Moderate	negative	0
2017	314	2017_18	Juvenile	Female	Moderate	negative	0
2017	315	2017_19	Immature	Female	Good	negative	0
2017	316	2017_20	Mature	Female	Good	negative	0
2017	317	2017_21	Immature	Female	Moderate	negative	0
2017	318	2017_23	Juvenile	Female	Moderate	negative	0
2017	319	2017_24	Immature	Female	Moderate	negative	0
2017	320	2017_25	Mature	Female	Moderate	negative	0
2017	321	2017_26	Immature	Female	Moderate	negative	0
2017	322	2017_27	Immature	Female	Good	negative	0
2017	323	2017_28	Juvenile	Female	Moderate	negative	0
2017	324	2017_30	Mature	Female	Good	negative	0
2017	325	2017_31	Juvenile	Female	Moderate	negative	0
2017	326	2017_32	Immature	Female	Moderate	negative	0
2017	327	2017_33	Immature	Female	Moderate	negative	0
2017	328	2017_34	Mature	Female	Good	negative	0
2017	329	2017_35	Juvenile	Female	Poor	negative	0
2017	330	2017_36	Juvenile	Male	Poor	negative	0
2017	331	2017_37	Immature	Female	Good	negative	0
2017	332	2017_38	Immature	Female	Moderate	negative	0
2017	333	2017_39	Juvenile	Female	Moderate	negative	0
2017	334	2017_40	Mature	Female	Moderate	negative	0
2017	335	2017_42	Immature	Female	Moderate	negative	0
2017	336	2017_43	Juvenile	Female	Moderate	negative	0
2017	337	2017_44	Juvenile	Female	Moderate	negative	0
2017	338	2017_45	Immature	Female	Good	negative	0
2017	339	2017_46	Immature	Female	Good	negative	0
2017	340	2017_48	Mature	Female	Good	negative	0
2017	341	2017_49	Mature	Female	Moderate	negative	0
2017	342	2017_50	Immature	Female	Moderate	negative	0
2017	343	2017_51	Juvenile	Female	Moderate	negative	0
2017	344	2017_52	Mature	Female	Moderate	negative	0
2017	345	2017_53	Immature	Female	Moderate	negative	0
2017	346	2017_55	Juvenile	Female	Moderate	negative	0
2017	347	2017_56	Juvenile	Female	Moderate	negative	0
2017	348	2017_57	Juvenile	Female	Moderate	negative	0
2017	349	2017_58	Juvenile	Female	Moderate	negative	0
2017	350	2017_59	Mature	Female	Moderate	negative	0
2017	351	2017_60	Immature	Female	NA	negative	0
2017	352	2017_61	Juvenile	Female	Moderate	negative	0
2017	353	2017_62	Immature	Female	Moderate	negative	0
2017	354	2017_63	Juvenile	Female	Moderate	negative	0
2017	355	2017_64	Juvenile	Female	Moderate	negative	0
2017	356	2017_65	Mature	Female	Moderate	negative	0
2017	357	2017_66	Immature	Female	Moderate	negative	0
2017	358	2017_67	Juvenile	Female	Good	negative	0
2017	359	2017_68	Immature	Female	Moderate	negative	0
2017	360	2017_69	Mature	Female	Moderate	negative	0
2017	361	2017_70	Juvenile	Female	Moderate	negative	0
2017	362	2017_71	Juvenile	Female	Moderate	negative	0
2017	363	2017_72	Mature	Female	Moderate	negative	0
2017	364	2017_73	Mature	Female	Moderate	negative	0
2017	365	2017_74	Juvenile	Female	Moderate	negative	0
2017	366	2017_75	Juvenile	Female	Moderate	positive	10
2017	367	2017_76	Mature	Female	Moderate	negative	0
2017	368	2017_77	Juvenile	Female	Moderate	negative	0
2017	369	2017_78	Immature	Female	Moderate	negative	0
2017	370	2017_79	Juvenile	Female	Moderate	negative	0
2017	371	2017_80	Immature	Female	Moderate	negative	0
2017	372	2017_81	Immature	Female	Moderate	negative	0
2017	373	2017_82	Immature	Female	Good	negative	0
2017	374	2017_83	Juvenile	Female	Moderate	negative	0
2017	375	2017_84	Juvenile	Female	Moderate	negative	0
2017	376	2017_85	Juvenile	Female	Moderate	negative	0
2017	377	2017_86	Juvenile	Female	Moderate	negative	0
2017	378	2017_87	Mature	Female	Good	negative	0
2017	379	2017_88	Mature	Female	Moderate	positive	8
2017	380	2017_89	Immature	Female	Moderate	negative	0
2017	381	2017_90	Juvenile	Female	Moderate	negative	0
2017	382	2017_91	Juvenile	Female	Moderate	negative	0
2017	383	2017_92	Juvenile	Female	Moderate	negative	0
2017	384	2017_93	Immature	Female	Good	negative	0
2017	385	2017_94	Immature	Female	Good	negative	0
2017	386	2017_95	Juvenile	Female	Poor	negative	0
2017	387	2017_96	Mature	Female	Moderate	negative	0
2017	388	2017_97	Mature	Female	Moderate	negative	0
2017	389	2017_98	Juvenile	Female	Moderate	negative	0
2017	390	2017_99	Juvenile	Female	Moderate	negative	0
2017	391	2017_100	Immature	Female	Moderate	negative	0
2017	392	2017_101	Mature	Female	Good	negative	0
2017	393	2017_102	Mature	Female	Good	negative	0
2017	394	2017_103	Mature	Female	Moderate	negative	0
2017	395	2017_104	Immature	Female	Moderate	negative	0
2017	396	2017_105	Mature	Female	Moderate	negative	0
2017	397	2017_107	Mature	Female	Moderate	negative	0
2017	398	2017_108	Immature	Female	Moderate	negative	0
2017	399	2017_109	Immature	Female	Moderate	negative	0
2017	400	2017_110	Juvenile	Female	Moderate	negative	0
2017	401	2017_111	Juvenile	Male	Moderate	negative	0
2017	402	2017_112	Mature	Male	Moderate	negative	0
2017	403	2017_113	Immature	Female	Moderate	negative	0
2017	404	2017_114	Mature	Female	Moderate	negative	0
2017	405	2017_115	Mature	Female	Moderate	negative	0
2017	406	2017_116	Immature	Female	Moderate	negative	0
2017	407	2017_117	Juvenile	Female	Moderate	positive	4
2017	408	2017_118	Mature	Female	Moderate	negative	0
2017	409	2017_119	Mature	Female	Moderate	negative	0
2017	410	2017_120	Juvenile	Female	Moderate	negative	0
2017	411	2017_121	Mature	Female	Moderate	negative	0
2017	412	2017_122	Juvenile	Female	Moderate	negative	0
2017	413	2017_123	Mature	Female	Good	negative	0
2017	414	2017_124	Juvenile	Female	Moderate	negative	0
2017	415	2017_125	Juvenile	Female	Moderate	negative	0
2017	416	2017_126	Juvenile	Female	Moderate	negative	0
2017	417	2017_127	Mature	Female	Moderate	negative	0
2017	418	2017_128	Juvenile	Female	Moderate	negative	0
2017	419	2017_129	Juvenile	Male	Poor	negative	0
2017	420	2017_130	Mature	Female	Moderate	negative	0
2017	421	2017_131	Mature	Female	Moderate	negative	0
2017	422	2017_132	Immature	Female	Poor	negative	0
2017	423	2017_133	Mature	Female	Moderate	negative	0
2017	424	2017_134	Immature	Female	Moderate	negative	0
2017	425	2017_135	Juvenile	Female	Moderate	negative	0
2017	426	2017_136	Mature	Female	Moderate	negative	0
2017	427	2017_137	Mature	Female	Good	negative	0
2017	428	2017_138	Juvenile	Female	Moderate	negative	0
2017	429	2017_139	Mature	Female	Poor	negative	0
2017	430	2017_140	Juvenile	Female	Moderate	negative	0
2017	431	2017_141	Immature	Female	Moderate	negative	0
2017	432	2017_142	Juvenile	Female	Moderate	negative	0
2017	433	2017_143	Juvenile	Female	Moderate	negative	0
2017	434	2017_144	Juvenile	Female	Moderate	negative	0
2017	435	2017_145	Immature	Female	Moderate	negative	0
2017	436	2017_146	Juvenile	Female	Moderate	negative	0
2017	437	2017_147	Immature	Female	Good	negative	0
2017	438	2017_148	Mature	Female	Moderate	negative	0
2017	439	2017_149	Juvenile	Female	Moderate	negative	0
2017	440	2017_150	Juvenile	Female	Moderate	negative	0
2017	441	2017_151	Mature	Female	Moderate	negative	0
2017	442	2017_152	Immature	Female	Moderate	negative	0
2017	443	2017_154	Juvenile	Male	Moderate	negative	0
2017	444	2017_155	Immature	Female	Moderate	negative	0
2017	445	2017_156	Mature	Female	Good	negative	0
2017	446	2017_157	Juvenile	Female	Moderate	negative	0
2017	447	2017_158	Mature	Female	Moderate	negative	0
2017	448	2017_159	Juvenile	Male	Moderate	negative	0
2017	449	2017_160	Juvenile	Female	Moderate	negative	0
2017	450	2017_161	Juvenile	Female	Moderate	negative	0
2017	451	2017_162	Immature	Female	Good	negative	0
2017	452	2017_163	Mature	Female	Moderate	negative	0
2017	453	2017_164	Juvenile	Female	Moderate	negative	0
2017	454	2017_165	Immature	Female	Moderate	negative	0
2017	455	2017_166	Mature	Female	Moderate	negative	0
2017	456	2017_167	Mature	Female	Moderate	negative	0
2017	457	2017_168	Mature	Female	Moderate	negative	0
2017	458	2017_170	Juvenile	Female	Moderate	negative	0
2017	459	2017_171	Juvenile	Female	Moderate	negative	0
2017	460	2017_172	Mature	Female	Moderate	negative	0
2017	461	2017_173	Mature	Female	Moderate	negative	0
2017	462	2017_174	Mature	Female	Moderate	negative	0
2017	463	2017_175	Immature	Female	Moderate	negative	0
2017	464	2017_176	Mature	Female	Moderate	negative	0
2017	465	2017_177	Juvenile	Female	Moderate	negative	0
2017	466	2017_178	Immature	Female	Moderate	negative	0
2017	467	2017_179	Juvenile	Female	Moderate	negative	0
2017	468	2017_180	Mature	Female	Poor	negative	0
2017	469	2017_181	Mature	Female	Moderate	negative	0
2017	470	2017_182	Juvenile	Female	Moderate	negative	0
2017	471	2017_183	Mature	Female	Moderate	negative	0
2017	472	2017_184	Mature	Female	Moderate	negative	0
2017	473	2017_185	Juvenile	Female	Moderate	negative	0
2017	474	2017_186	Mature	Female	Poor	negative	0
2017	475	2017_187	Mature	Female	Good	negative	0
2017	476	2017_188	Immature	Female	Moderate	negative	0
2017	477	2017_189	Juvenile	Female	Moderate	negative	0
2017	478	2017_190	Mature	Female	Moderate	negative	0
2017	479	2017_191	Juvenile	Female	Good	negative	0
2017	480	2017_192	Mature	Female	Moderate	negative	0
2017	481	2017_193	Juvenile	Female	Moderate	negative	0
2017	482	2017_194	Mature	Female	Good	negative	0
2017	483	2017_195	Mature	Female	Good	negative	0
2017	484	2017_196	Immature	Female	Moderate	negative	0
2017	485	2017_197	Juvenile	Female	Moderate	negative	0
2017	486	2017_198	Mature	Female	Moderate	positive	3
2017	487	2017_199	Mature	Female	Good	negative	0
2017	488	2017_200	Mature	Female	Good	negative	0
2017	489	2017_201	Immature	Female	Good	negative	0
2017	490	2017_202	Juvenile	Female	Good	negative	0
2017	491	2017_203	Juvenile	Female	Moderate	negative	0
2017	492	2017_204	Immature	Female	Good	negative	0
2017	493	2017_205	Juvenile	Female	Poor	negative	0
2017	494	2017_206	Mature	Female	Poor	negative	0
2017	495	2017_207	Mature	Female	Moderate	negative	0
2017	496	2017_208	Juvenile	Female	Moderate	negative	0
2017	497	2017_209	Mature	Female	Moderate	negative	0
2017	498	2017_210	Mature	Female	Good	negative	0
2017	499	2017_211	Juvenile	Female	Moderate	negative	0
2017	500	2017_212	Juvenile	Female	Moderate	negative	0
2017	501	2017_213	Mature	Female	Good	negative	0
2017	502	2017_214	Mature	Female	Moderate	negative	0
2017	503	2017_215	Mature	Female	Moderate	negative	0
2017	504	2017_216	Juvenile	Female	Moderate	negative	0
2017	505	2017_217	Mature	Female	Moderate	negative	0
2017	506	2017_218	Juvenile	Female	Moderate	negative	0
2017	507	2017_219	Mature	Female	Good	negative	0
2017	508	2017_220	Immature	Female	Good	negative	0
2017	509	2017_221	Immature	Female	Moderate	negative	0
2017	510	2017_222	Juvenile	Male	Poor	negative	0
2017	511	2017_223	Juvenile	Female	Moderate	negative	0
2017	512	2017_225	Immature	Female	Moderate	negative	0
2017	513	2017_226	Mature	Female	Good	negative	0
2017	514	2017_227	Immature	Female	Moderate	negative	0
2017	515	2017_228	Mature	Female	Moderate	negative	0
2017	516	2017_229	Juvenile	Female	Moderate	negative	0
2017	517	2017_230	Juvenile	Female	Moderate	negative	0
2017	518	2017_231	Mature	Female	Good	negative	0
2017	519	2017_232	Mature	Female	Moderate	negative	0
2017	520	2017_233	Immature	Female	Moderate	negative	0
2017	521	2017_234	Mature	Female	Moderate	negative	0
2017	522	2017_235	Mature	Female	Good	negative	0
2017	523	2017_236	Mature	Female	Moderate	negative	0
2017	524	2017_237	Juvenile	Female	Moderate	negative	0
2017	525	2017_238	Mature	Female	Moderate	negative	0
2017	526	2017_239	Juvenile	Female	Moderate	negative	0
2017	527	2017_240	Immature	Female	Moderate	negative	0
2017	528	2017_241	Juvenile	Female	Moderate	negative	0
2017	529	2017_242	Mature	Female	Poor	negative	0
2017	530	2017_243	Juvenile	Female	Moderate	negative	0
2017	531	2017_245	Juvenile	Female	Moderate	negative	0
2017	532	2017_246	Juvenile	Male	Moderate	negative	0
2017	533	2017_247	Immature	Female	Moderate	negative	0
2017	534	2017_248	Mature	Female	Moderate	negative	0
2017	535	2017_249	Immature	Female	Moderate	negative	0
2017	536	2017_250	Juvenile	Female	Moderate	negative	0
2017	537	2017_251	Juvenile	Female	Moderate	negative	0
2017	538	2017_252	Mature	Female	Good	negative	0
2017	539	2017_253	Mature	Female	Moderate	negative	0
2017	540	2017_254	Juvenile	Female	Moderate	negative	0
2017	541	2017_255	Juvenile	Female	Poor	negative	0
2017	542	2017_256	Immature	Female	Moderate	positive	5
2017	543	2017_257	Immature	Female	Moderate	positive	1
2017	544	2017_258	Mature	Female	Moderate	negative	0
2017	545	2017_259	Immature	Female	Moderate	negative	0
2017	546	2017_260	Mature	Female	Moderate	negative	0
2017	547	2017_261	Juvenile	Male	Moderate	negative	0
2017	548	2017_262	Mature	Female	Good	negative	0
2017	549	2017_263	Mature	Female	Good	negative	0
2017	550	2017_264	Juvenile	Male	Moderate	negative	0
2017	551	2017_265	Immature	Female	Moderate	negative	0
2017	552	2017_266	Immature	Female	Moderate	negative	0
2017	553	2017_267	Juvenile	Female	Moderate	negative	0
2017	554	2017_268	Juvenile	Female	Moderate	negative	0
2017	555	2017_269	Mature	Female	Moderate	negative	0
2017	556	2017_270	Mature	Female	Moderate	negative	0
2017	557	2017_271	Mature	Female	Moderate	negative	0
2017	558	2017_272	Juvenile	Female	Moderate	negative	0
2017	559	2017_273	Mature	Female	Moderate	negative	0
2017	560	2017_274	Juvenile	Female	Poor	negative	0
2017	561	2017_275	Mature	Female	Good	negative	0
2017	562	2017_276	Juvenile	Female	Moderate	negative	0
2017	563	2017_277	Mature	Female	Moderate	negative	0
2017	564	2017_278	Immature	Female	Moderate	negative	0
2017	565	2017_279	Juvenile	Female	Moderate	negative	0
2017	566	2017_280	Mature	Female	Good	negative	0
2017	567	2017_281	Mature	Female	Moderate	negative	0
2017	568	2017_282	Mature	Female	Moderate	negative	0
2017	569	2017_283	Mature	Female	Moderate	negative	0
2017	570	2017_284	Mature	Female	Moderate	positive	7
2017	571	2017_285	Mature	Female	Good	negative	0
2017	572	2017_286	Juvenile	Female	Moderate	negative	0
2017	573	2017_287	Juvenile	Female	Poor	negative	0
2017	574	2017_288	Immature	Female	Moderate	negative	0
2017	575	2017_289	Immature	Female	Moderate	negative	0
2017	576	2017_290	Immature	Female	Moderate	negative	0
2017	577	2017_291	Immature	Female	Moderate	negative	0
2017	578	2017_292	Juvenile	Female	Moderate	negative	0
2017	579	2017_293	Immature	Female	Moderate	negative	0
2017	580	2017_294	Juvenile	Female	Moderate	negative	0
2017	581	2017_295	Immature	Female	Poor	negative	0
2017	582	2017_296	Immature	Female	Moderate	negative	0
2017	583	2017_297	Juvenile	Female	Moderate	negative	0
2017	584	2017_298	Mature	Female	Moderate	negative	0
2017	585	2017_299	Mature	Female	Moderate	negative	0
2017	586	2017_300	Juvenile	Female	Moderate	negative	0
2017	587	2017_301	Mature	Female	Good	negative	0
2017	588	2017_302	Mature	Female	Good	negative	0
2017	589	2017_303	Immature	Female	Moderate	negative	0
2017	590	2017_304	Mature	Female	Moderate	negative	0
2017	591	2017_305	Juvenile	Female	Moderate	negative	0
2017	592	2017_306	Juvenile	Female	Good	negative	0
2017	593	2017_307	Mature	Female	Good	negative	0
2017	594	2017_308	Immature	Female	Moderate	negative	0
2017	595	2017_309	Immature	Female	Moderate	negative	0
2017	596	2017_310	Mature	Female	Moderate	negative	0
2017	597	2017_311	Mature	Female	Moderate	negative	0
2017	598	2017_312	Juvenile	Female	Moderate	negative	0
2017	599	2017_313	Immature	Female	Moderate	negative	0
2017	600	2017_314	Juvenile	Female	Moderate	negative	0
2017	601	2017_316	Mature	Female	Moderate	negative	0
2017	602	2017_317	Juvenile	Female	Moderate	negative	0
2017	603	2017_319	Juvenile	Female	Moderate	negative	0
2017	604	2017_320	Juvenile	Female	Moderate	negative	0
2017	605	2017_321	Juvenile	Female	Moderate	negative	0
2017	606	2017_322	Immature	Female	Moderate	negative	0
2017	607	2017_323	Mature	Female	Moderate	negative	0
2017	608	2017_324	Immature	Female	Moderate	negative	0
2017	609	2017_325	Immature	Female	Moderate	negative	0
2017	610	2017_326	Mature	Female	Moderate	negative	0
2017	611	2017_327	Mature	Female	Moderate	negative	0
2017	612	2017_328	Juvenile	Female	Poor	positive	3
2017	613	2017_329	Juvenile	Male	Poor	negative	0
2017	614	2017_330	Mature	Female	Good	negative	0
2017	615	2017_331	Juvenile	Female	Moderate	negative	0
2017	616	2017_332	Juvenile	Female	Moderate	negative	0
2017	617	2017_333	Juvenile	Female	Moderate	negative	0
2017	618	2017_334	Mature	Female	Good	negative	0
2017	619	2017_335	Mature	Female	Moderate	negative	0
2017	620	2017_336	Juvenile	Female	Moderate	negative	0
2017	621	2017_338	Mature	Female	Moderate	negative	0
2017	622	2017_339	Juvenile	Female	Good	negative	0
2017	623	2017_340	Mature	Female	Moderate	negative	0
2017	624	2017_341	Juvenile	Female	Moderate	negative	0
2017	625	2017_342	Mature	Female	Moderate	negative	0
2017	626	2017_343	Mature	Female	Moderate	negative	0
2017	627	2017_344	Juvenile	Female	Moderate	negative	0
2017	628	2017_345	Juvenile	Female	Moderate	negative	0
2017	629	2017_346	Mature	Female	Moderate	negative	0
2017	630	2017_347	Immature	Female	Moderate	negative	0
2017	631	2017_348	Juvenile	Female	Moderate	negative	0
2017	632	2017_349	Juvenile	Female	Moderate	negative	0
2017	633	2017_350	Immature	Female	Moderate	negative	0
2017	634	2017_351	Juvenile	Female	Moderate	negative	0
2017	635	2017_352	Juvenile	Female	Poor	negative	0
2017	636	2017_354	Juvenile	Female	Moderate	negative	0
2017	637	2017_355	Immature	Female	Moderate	negative	0
2017	638	2017_356	Immature	Female	Moderate	negative	0
2017	639	2017_357	Immature	Female	Moderate	negative	0
2017	640	2017_358	Juvenile	Female	Poor	negative	0
2017	641	2017_359	Mature	Female	Moderate	negative	0
2017	642	2017_360	Mature	Female	Good	negative	0
2017	643	2017_361	Juvenile	Male	Moderate	negative	0
2017	644	2017_362	Juvenile	Female	Moderate	negative	0
2017	645	2017_363	Mature	Female	Good	negative	0
2017	646	2017_364	Juvenile	Female	Moderate	negative	0
2017	647	2017_365	Mature	Female	Moderate	negative	0
2017	648	2017_366	Immature	Female	Moderate	negative	0
2017	649	2017_367	Immature	Female	Good	negative	0
2017	650	2017_368	Mature	Female	Good	positive	6
2017	651	2017_369	Mature	Female	Moderate	negative	0
2017	652	2017_370	Mature	Female	Moderate	negative	0
2017	653	2017_372	Mature	Female	Moderate	negative	0
2017	654	2017_373	Juvenile	Male	Poor	negative	0
2017	655	2017_374	Mature	Female	Moderate	negative	0
2017	656	2017_375	Mature	Female	Good	negative	0
2017	657	2017_376	Immature	Female	Moderate	negative	0
2017	658	2017_377	Juvenile	Female	Moderate	negative	0
2017	659	2017_378	Mature	Female	Moderate	negative	0
2017	660	2017_379	Juvenile	Female	Moderate	negative	0
2017	661	2017_380	Immature	Female	Moderate	positive	3
2017	662	2017_381	Juvenile	Female	Moderate	negative	0
2017	663	2017_382	Immature	Female	Moderate	negative	0
2017	664	2017_383	Juvenile	Male	Poor	negative	0
2017	665	2017_384	Immature	Female	Moderate	negative	0
2017	666	2017_385	Juvenile	Female	Moderate	negative	0
2017	667	2017_386	Juvenile	Female	Moderate	negative	0
2017	668	2017_387	Juvenile	Male	Moderate	negative	0
2017	669	2017_388	Juvenile	Female	Moderate	negative	0
2017	670	2017_389	Mature	Female	Good	negative	0
2017	671	2017_390	Mature	Female	Moderate	negative	0
2017	672	2017_392	Juvenile	Male	Poor	negative	0
2017	673	2017_394	Mature	Female	Good	negative	0
2017	674	2017_395	Mature	Female	Good	negative	0
2017	675	2017_397	Juvenile	Female	Moderate	negative	0
2017	676	2017_398	Mature	Male	Moderate	negative	0
2017	677	2017_399	Juvenile	Female	Moderate	negative	0
2017	678	2017_400	Mature	Female	Moderate	negative	0
2017	679	2017_402	Juvenile	Male	Moderate	negative	0
2017	680	2017_403	Mature	Female	Poor	negative	0
2017	681	2017_404	Juvenile	Male	Moderate	negative	0
2017	682	2017_405	Juvenile	Female	Moderate	negative	0
2017	683	2017_407	Juvenile	Female	Moderate	negative	0
2017	684	2017_408	Juvenile	Female	Moderate	negative	0
2017	685	2017_409	Juvenile	Female	Moderate	negative	0
2017	686	2017_410	Mature	Female	Moderate	positive	1
2017	687	2017_411	Juvenile	Female	Moderate	negative	0
2017	688	2017_412	Juvenile	Female	Moderate	negative	0
2017	689	2017_413	Mature	Female	Moderate	negative	0
2017	690	2017_415	Mature	Female	Moderate	negative	0
2017	691	2017_416	Juvenile	Female	Moderate	negative	0
2017	692	2017_417	Mature	Female	Moderate	positive	1
2017	693	2017_418	Mature	Female	Moderate	negative	0
2017	694	2017_419	Juvenile	Female	Poor	negative	0
2017	695	2017_420	Mature	Male	Moderate	negative	0
2017	696	2017_421	Mature	Male	Moderate	negative	0
2017	697	2017_422	Immature	Female	Moderate	negative	0
2017	698	2017_423	Juvenile	Male	Poor	negative	0
2017	699	2017_424	Immature	Male	Moderate	negative	0
2017	700	2017_425	Mature	Male	Good	negative	0
2017	701	2017_426	Immature	Male	Moderate	negative	0
2017	702	2017_427	Juvenile	Female	Poor	negative	0
2017	703	2017_428	Mature	Male	Moderate	negative	0
2017	704	2017_429	Immature	Male	Moderate	negative	0
2017	705	2017_430	Mature	Male	Moderate	negative	0
2017	706	2017_431	Mature	Male	Moderate	negative	0
2017	707	2017_432	Mature	Male	Moderate	negative	0
2017	708	2017_433	Mature	Male	Moderate	negative	0
2017	709	2017_434	Mature	Male	Moderate	negative	0
2017	710	2017_435	Mature	Male	Moderate	negative	0
2017	711	2017_436	Mature	Male	Moderate	negative	0
2017	712	2017_437	Mature	Male	Moderate	negative	0
2017	713	2017_439	Immature	Male	Moderate	negative	0
2017	714	2017_440	Immature	Male	Moderate	negative	0
2017	715	2017_441	Mature	Male	Moderate	negative	0
2017	716	2017_442	Mature	Male	Moderate	negative	0
2017	717	2017_443	Mature	Male	Moderate	negative	0
2017	718	2017_444	Mature	Male	Moderate	negative	0
2017	719	2017_445	Mature	Male	Good	negative	0
2017	720	2017_446	Mature	Male	Moderate	negative	0
2017	721	2017_447	Mature	Male	Moderate	negative	0
2017	722	2017_448	Immature	Male	Poor	negative	0
2017	723	2017_449	Mature	Male	Moderate	negative	0
2017	724	2017_450	Mature	Male	Moderate	negative	0
2017	725	2017_451	Immature	Male	Moderate	negative	0
2017	726	2017_452	Immature	Male	Moderate	negative	0
2017	727	2017_453	Mature	Male	Moderate	negative	0
2017	728	2017_454	Mature	Male	Moderate	negative	0
2017	729	2017_455	Mature	Male	Moderate	negative	0
2017	730	2017_456	Mature	Male	Moderate	negative	0
2017	731	2017_457	Immature	Male	Moderate	negative	0
2017	732	2017_458	Mature	Male	Good	negative	0
2017	733	2017_460	Mature	Male	Moderate	negative	0
2017	734	2017_461	Immature	Male	Moderate	negative	0
2017	735	2017_462	Immature	Male	Moderate	negative	0
2017	736	2017_463	Immature	Female	Moderate	negative	0
2017	737	2017_464	Mature	Male	Moderate	negative	0
2017	738	2017_465	Immature	Male	Moderate	negative	0
2017	739	2017_466	Mature	Male	Good	negative	0
2017	740	2017_467	Mature	Male	Moderate	negative	0
2017	741	2017_468	Mature	Male	Moderate	negative	0
2017	742	2017_469	Immature	Male	Moderate	negative	0
2017	743	2017_470	Immature	Male	Moderate	negative	0
2017	744	2017_472	Mature	Male	Good	negative	0
2017	745	2017_473	Immature	Male	Moderate	negative	0
2017	746	2017_474	Mature	Male	Moderate	negative	0
2017	747	2017_475	Mature	Male	Poor	negative	0
2017	748	2017_476	Mature	Male	Moderate	negative	0
2017	749	2017_477	Immature	Male	Moderate	negative	0
2017	750	2017_478	Mature	Male	Moderate	negative	0
2017	751	2017_480	Immature	Male	Moderate	negative	0
2017	752	2017_481	Immature	Male	Moderate	negative	0
2017	753	2017_482	Mature	Male	Moderate	negative	0
2017	754	2017_483	Immature	Male	Good	negative	0
2017	755	2017_484	Mature	Male	Moderate	positive	9
2017	756	2017_485	Mature	Male	Moderate	negative	0
2017	757	2017_486	Mature	Male	Moderate	negative	0
2017	758	2017_487	Mature	Male	Moderate	negative	0
2017	759	2017_488	Mature	Male	Moderate	negative	0
2017	760	2017_489	Mature	Male	Good	negative	0
2017	761	2017_490	Immature	Male	Moderate	negative	0
2017	762	2017_492	Immature	Male	Moderate	negative	0
2017	763	2017_493	Mature	Male	Moderate	negative	0
2017	764	2017_496	Mature	Male	Moderate	negative	0
2017	765	2017_497	Immature	Male	Moderate	negative	0
2017	766	2017_499	Immature	Male	Moderate	negative	0
2017	767	2017_500	Mature	Male	Poor	negative	0
2017	768	2017_501	Immature	Male	Moderate	negative	0
2017	769	2017_502	Immature	Male	Moderate	negative	0
2017	770	2017_503	Immature	Male	Moderate	negative	0
2017	771	2017_504	Mature	Male	Good	negative	0
2017	772	2017_505	Mature	Male	Moderate	negative	0
2017	773	2017_507	Mature	Male	Moderate	negative	0
2017	774	2017_508	Mature	Male	Moderate	negative	0
2017	775	2017_509	Mature	Male	Moderate	negative	0
2017	776	2017_510	Immature	Male	Moderate	negative	0
2017	777	2017_511	Mature	Male	Moderate	negative	0
2017	778	2017_512	Immature	Male	Moderate	negative	0
2017	779	2017_513	Mature	Male	Good	negative	0
2017	780	2017_514	Immature	Male	Moderate	negative	0
2017	781	2017_515	Mature	Male	Moderate	negative	0
2017	782	2017_516	Mature	Male	Moderate	negative	0
2017	783	2017_517	Immature	Male	Moderate	negative	0
2017	784	2017_518	Immature	Female	Moderate	negative	0
2017	785	2017_519	Mature	Male	Moderate	negative	0
2017	786	2017_520	Immature	Male	Moderate	negative	0
2017	787	2017_521	Mature	Male	Moderate	negative	0
2017	788	2017_522	Immature	Male	Moderate	negative	0
2017	789	2017_523	Mature	Male	Moderate	negative	0
2017	790	2017_524		Male	Moderate	negative	0
2017	791	2017_525	Immature	Male	Moderate	negative	0
2017	792	2017_527	Mature	Male	Moderate	negative	0
2017	793	2017_528	Mature	Male	Moderate	negative	0
2017	794	2017_529	Mature	Male	Moderate	negative	0
2017	795	2017_530	Mature	Male	Poor	negative	0
2017	796	2017_531	Mature	Male	Good	negative	0
2017	797	2017_532	Mature	Male	Moderate	negative	0
2017	798	2017_533	Mature	Male	Moderate	positive	10
2017	799	2017_534	Mature	Male	Moderate	negative	0
2017	800	2017_535	Mature	Male	Moderate	negative	0
2017	801	2017_536	Mature	Male	Good	negative	0
2017	802	2017_537	Mature	Male	Moderate	negative	0
2017	803	2017_539	Mature	Male	Moderate	negative	0
2017	804	2017_540	Mature	Male	Moderate	negative	0
2017	805	2017_541	Mature	Male	Good	negative	0
2017	806	2017_542	Mature	Male	Moderate	positive	3
2017	807	2017_543	Mature	Male	Moderate	negative	0
2017	808	2017_544	Immature	Male	Good	negative	0
2017	809	2017_545	Mature	Male	Moderate	negative	0
2017	810	2017_546	Mature	Male	Poor	negative	0
2017	811	2017_547	Mature	Male	Moderate	negative	0
2017	812	2017_548	Mature	Male	Moderate	negative	0
2017	813	2017_550	Mature	Male	Moderate	negative	0
2017	814	2017_551	Mature	Male	Good	negative	0
2017	815	2017_552	Immature	Male	Moderate	negative	0
2017	816	2017_553	Mature	Male	Moderate	negative	0
2017	817	2017_554	Immature	Male	Moderate	positive	1
2017	818	2017_555	Mature	Male	Moderate	negative	0
2017	819	2017_556	Immature	Male	Moderate	negative	0
2017	820	2017_557	Mature	Male	Moderate	negative	0
2017	821	2017_558	Mature	Male	Moderate	negative	0
2017	822	2017_559	Mature	Male	Moderate	negative	0
2017	823	2017_560	Mature	Male	Moderate	negative	0
2017	824	2017_561	Mature	Male	Moderate	negative	0
2017	825	2017_562	Mature	Male	Moderate	negative	0
2017	826	2017_563	Immature	Male	Poor	negative	0
2017	827	2017_564	Mature	Male	Moderate	negative	0
2017	828	2017_565	Mature	Male	Moderate	negative	0
2017	829	2017_566	Mature	Male	Moderate	negative	0
2017	830	2017_567	Immature	Male	Poor	negative	0
2017	831	2017_568	Immature	Male	Moderate	negative	0
2017	832	2017_569	Mature	Male	Moderate	negative	0
2017	833	2017_570	Mature	Male	Moderate	negative	0
2017	834	2017_571	Mature	Male	Moderate	negative	0
2017	835	2017_572	Mature	Male	Moderate	negative	0
2017	836	2017_573	Mature	Male	Moderate	negative	0
2017	837	2017_574	Mature	Male	Poor	negative	0
2017	838	2017_575	Mature	Male	Moderate	negative	0
2017	839	2017_576	Mature	Male	Moderate	negative	0
2017	840	2017_577	Immature	Male	Moderate	negative	0
2017	841	2017_578	Mature	Male	Moderate	negative	0
2017	842	2017_579	Mature	Male	Moderate	negative	0
2017	843	2017_580	Mature	Male	Moderate	negative	0
2017	844	2017_581	Immature	Male	Moderate	negative	0
2017	845	2017_582	Immature	Male	Moderate	negative	0
2017	846	2017_583	Mature	Male	Moderate	negative	0
2017	847	2017_584	Mature	Male	Moderate	negative	0
2017	848	2017_585	Immature	Male	Moderate	negative	0
2017	849	2017_586	Mature	Male	Good	negative	0
2017	850	2017_587	Mature	Male	Moderate	negative	0
2017	851	2017_588	Mature	Male	Moderate	negative	0
2017	852	2017_589	Mature	Male	Moderate	negative	0
2017	853	2017_590	Immature	Male	Moderate	negative	0
2017	854	2017_591	Immature	Male	Moderate	negative	0
2017	855	2017_592	Immature	Male	Moderate	negative	0
2017	856	2017_593	Mature	Male	Moderate	negative	0
2017	857	2017_594	Mature	Male	Moderate	negative	0
2017	858	2017_595	Mature	Male	Moderate	negative	0
2017	859	2017_596	Mature	Male	Moderate	negative	0
2017	860	2017_597	Immature	Male	Moderate	negative	0
2017	861	2017_598	Mature	Male	Moderate	negative	0
2017	862	2017_600	Immature	Male	Good	negative	0
2017	863	2017_601	Mature	Male	NA	negative	0
2017	864	2017_603	Mature	Male	Moderate	negative	0
2017	865	2017_604	Mature	Male	Moderate	negative	0
2017	866	2017_605	Mature	Male	Moderate	negative	0
2017	867	2017_606	Immature	Male	Moderate	negative	0
2017	868	2017_608	Mature	Male	Moderate	negative	0
2017	869	2017_609	Mature	Male	Moderate	negative	0
2017	870	2017_610	Immature	Male	Moderate	negative	0
2017	871	2017_611	Mature	Male	Moderate	negative	0
2017	872	2017_612	Immature	Male	Moderate	negative	0
2017	873	2017_613	Immature	Male	Moderate	negative	0
2017	874	2017_614	Mature	Male	Moderate	negative	0
2017	875	2017_615	Mature	Male	Moderate	negative	0
2017	876	2017_616	Mature	Male	Moderate	negative	0
2017	877	2017_617	Mature	Male	Moderate	negative	0
2017	878	2017_618	Mature	Male	Moderate	negative	0
2017	879	2017_619	Mature	Male	Moderate	negative	0
2017	880	2017_620	Mature	Male	Moderate	negative	0
2017	881	2017_621	Mature	Male	Poor	negative	0
2017	882	2017_622	Mature	Male	Moderate	negative	0
2017	883	2017_623	Mature	Male	Moderate	negative	0
2017	884	2017_624	Immature	Male	Moderate	negative	0
2017	885	2017_625	Juvenile	Male	Good	negative	0
2017	886	2017_626	Mature	Male	Moderate	negative	0
2017	887	2017_627	Immature	Male	Moderate	negative	0
2017	888	2017_628	Mature	Male	NA	negative	0
2017	889	2017_629	Mature	Male	NA	negative	0
